# Supplementary material for: Pediatric Emergency Medicine Simulation Curriculum: Bacterial Tracheitis
Source: MedEdPORTAL. 2020 Aug 26;16:10946. doi: 10.15766/mep_2374-8265.10946 (PMC7449579; doi:10.15766/mep_2374-8265.10946)
Supplement: Supplementary file 1 — Bacterial Tracheitis Simulation Case.docxEnvironmental Preparation.docxCritical Action Checklist.docxSoft Tissue Neck X-Rays.docxChest X-ray.docxCommunication Glossary.docxDebriefing Guide.docxTeaching Handout.pdfEvaluation Form.docx [file mep_2374-8265.10946-s001.zip]

Archive with 10 entries (10 files):
- A. Bacterial Tracheitis Simulation Case.docx
- B. Environmental Preparation.docx
- C. Critical Action Checklist.docx
- D. Soft Tissue Neck X-Rays.docx
- E. Chest X-Ray.docx
- F. Communication Glossary.docx
- G. Debriefing Guide.docx
- H. Teaching Handout.pdf
- I. Evaluation Form.docx
- _Educational_Summary_Report_10946.pdf
